# Supplementary material for: Aggressiveness of human melanoma xenograft models is promoted by aneuploidy-driven gene expression deregulation
Source: Oncotarget. 2012 Apr 24;3(4):399–413. doi: 10.18632/oncotarget.473 (PMC3380575; doi:10.18632/oncotarget.473)
Supplement: Supplementary file 2 [file oncotarget-03-399-s002.xls]

## Sheet: Suptable1
Supplementary Table 1: Histological classification, origin and BRAF as well as NRAS mutation status
of the melanoma cell lines analysed.
Cell Line	Classificationa	Originb	BRAFV600E	NRASQ61
VM-1	SSM	LN	mut/wt	wt
VM-2	NM	PT	mut/wt	wt
VM-4	NM	LN	mut/wt	wt
VM-7	NM	PT	mut/wt	wt
VM-8	NM	LN	mut/wt	wt
VM-9	SSM	Bone	wt	mut/wt
VM-10	SSM	PT	mut	wt
VM-14	NM	LN	mut/wt	wt
VM-15	UK	LN	wt	mut/wt
VM-16	NC	ME	mut/wt	wt
VM-17	NC	LN	mut/wt	wt
VM-18	ALM	PT	mut/wt	wt
VM-19	SSM	PT	mut/wt	wt
VM-21	NM	PT	mut	wt
VM-22	NM	Bone	mut/wt	wt
VM-23	NM	PT	mut/wt	wt
VM-24	NM	LN	mut	wt
VM-25	NM	PT	mut/wt	wt
VM-26	NM	SC	mut/wt	wt
VM-28	UK	Brain	mut/wt	wt
VM-30	SSM	PT	mut	wt
VM-31	NM	ME	mut/wt	wt
VM-32	NM	PT	mut/wt	wt
VM-34	NC	SC	mut/wt	wt
VM-41	UK	Brain	mut/wt	wt
VM-44	SSM	PT	mut/wt	wt
VM-46	NM	Brain	mut/wt	wt
VM-47	NM	Brain	wt	wt
VM-48	NM	Brain	mut	wt
VM-51	UK	Brain	mut/wt	wt
VM-53	UK	Brain	wt	wt
VM-54	LM	Brain	mut	wt
aHistology of the primary tumor: ALM, acral lentigenous melanoma; LM, lentigo maligna; NM,
nodular melanoma; SSM, superficial spreading melanoma; UK, unknown primary lesion; NC, not
classified. bEstablishment of cell lines from primary tumors (PT), metastases (LN, lymph node; SC,
subcutaneous; bone; brain) and malignant effusions (ME) of malignant melanoma.

## Sheet: Suptable2
Supplementary Table 2: 62 oligonucletide probes (“aCGH identifier”) indicating altered gene doses
between the fast- and slow-growing melanomas subgroup at a significance level of p<0.0005
(Student´s t test).
Probe Name	Gene Annotation	Chromosomal Location
A_14_P100890	No	chr2:104098005-104098064
A_14_P136177	No	chr2:113911006-113911065
A_14_P112397	BZW1	chr2:201394241-201394299
A_14_P137039	CUL3	chr2:225101729-225101788
A_14_P126614	2'-PDE	chr3:057521885-057521944
A_14_P122788	HDAC2	chr6:114397480-114397539
A_14_P136422	HS3ST5	chr6:114490402-114490461
A_14_P123263	NT5DC1	chr6:116619936-116619995
A_14_P133117	TSPYL4	chr6:116678273-116678332
A_14_P139810	RFXDC1	chr6:117352503-117352562
A_14_P138186	No	chr6:117561349-117561408
A_14_P202175	VGLL2	chr6:117697084-117697143
A_14_P128388	VGLL2	chr6:117700467-117700526
A_14_P103614	X51619	chr6:117884012-117884071
A_14_P111656	DCBLD1	chr6:117931629-117931680
A_14_P200201	GOPC	chr6:118007941-118008000
A_14_P113735	NUS1	chr6:118105231-118105290
A_14_P107405	AF151856	chr6:119256600-119256659
A_14_P101595	No	chr6:119729358-119729417
A_14_P139040	No	chr6:120712111-120712170
A_14_P129416	AK127472	chr6:127376817-127376876
A_14_P107675	ECHDC1	chr6:127683334-127683393
A_14_P129659	PTPRK	chr6:128445247-128445306
A_14_P104293	PTPRK	chr6:128547340-128547399
A_14_P121830	PTPRK	chr6:128760422-128760479
A_14_P108219	No	chr6:129007383-129007442
A_14_P121971	RPP38	chr10:015185510-015185569
A_14_P133189	No	chr10:016340985-016341044
A_14_P101456	PTER	chr10:016553161-016553220
A_14_P131401	CUBN	chr10:017032065-017032123
A_14_P103522	No	chr10:018272021-018272080
A_14_P104278	SLC39A12	chr10:018306935-018306992
A_14_P105269	SLC39A12	chr10:018372089-018372148
A_14_P137773	MLLT10	chr10:022071029-022071088
A_14_P100593	DNAJC1	chr10:022302400-022302459
A_14_P114135	No	chr10:022434628-022434687
A_14_P111063	PIP5K2A	chr10:022884397-022884456
A_14_P103817	BC042983	chr10:025471398-025471457
A_14_P136987	ZNF438	chr10:031299819-031299878
A_14_P110104	AK125507	chr10:031547868-031547927
A_14_P112453	GPAM	chr10:113901305-113901364
A_14_P115132	WDR74	chr11:062358662-062358721
A_14_P138303	GPHA2	chr11:064458517-064458576
A_14_P107453	BATF2	chr11:064511993-064512052
A_14_P200302	ARL2	chr11:064542248-064542307
A_14_P139092	MRPL49	chr11:064648488-064648542
A_14_P101302	CAPN1	chr11:064707843-064707902
A_14_P121942	SLC25A45	chr11:064899354-064899406
A_14_P200304	SIPA1	chr11:065168722-065168781
A_14_P125000	CST6	chr11:065537515-065537567
A_14_P114573	RIN1	chr11:065858431-065858485
A_14_P112056	RPS3	chr11:074793604-074793663
A_14_P109330	MYO7A	chr11:076572227-076572286
A_14_P106052	CLNS1A	chr11:077024368-077024427
A_14_P130342	GAB2	chr11:077604277-077604336
A_14_P134472	DLG2	chr11:083923257-083923316
A_14_P117184	PRSS23	chr11:086189718-086189777
A_14_P121028	PKMYT1	chr16:002967124-002967183
A_14_P107021	RAI1	chr17:017622693-017622738
A_14_P103917	IL1RAPL1	chrX:028973074-028973133
A_14_P137782	HDAC6	chrX:048555526-048555585
A_14_P100528	EDA	chrX:069093585-069093644

## Sheet: Suptable3
Aggressiveness of human melanoma xenograft models is promoted by aneuploidy-driven gene expression deregulation – Mathieu et al
Supplementary Table 3: Genes altered at high significance at both gene dose and mRNA expression
levels between fast- and slow-growing melanoma subgroups.
Gene symbol	Cytoband	Regulation in	DNA/mRNA
		fast- versus slowgrowing	fold change
		melanomas
NUS1	6q22.1	up	1.8/1.9
MTPAP	10p11.23	down	1.7/1.8
ARL5B	10p12.31	down	2.0/2.5
DNAJC1	10p12.31	down	1.6/2.4
USP6NL	10p14	down	1.6/2.1
FAM160B1	10q25.3	down	1.7/2.2
INCENP	11q12.3	up	1.7/3.3
C11orf68	11q13.1	up	1.8/2.3
DRAP1	11q13.1	up	1.5/2.8
EIF1AD	11q13.1	up	2.0/2.0
PPP1R14B	11q13.1	up	1.9/2.7
SAC3D1	11q13.1	up	2.0/2.3
SF1	11q13.1	up	1.7/1.6
SIPA1	11q13.1	up	2.0/2.4
STIP1	11q13.1	up	1.7/2.0
ACER3	11q13.5	up	1.6/2.1
C11orf73	11q14.2	up	1.7/2.1
IQCH	15q23	down	1.5/5.1
